# Supplementary material for: Updating the Methodology of Identifying Maize Hybrids Resistant to Ear Rot Pathogens and Their Toxins—Artificial Inoculation Tests for Kernel Resistance to Fusarium graminearum, F. verticillioides, and Aspergillus flavus
Source: J Fungi (Basel). 2022 Mar 11;8(3):293. doi: 10.3390/jof8030293 (PMC8954121; doi:10.3390/jof8030293)
Supplement: Supplementary file 1 [file jof-08-00293-s001.zip]

Archive with 1 entries (1 files):
- jof 1597279 Supplementary Tables to print.pdf
